# Supplementary material for: Understanding the Impact of Equitable Collaborations between Science Institutions and Community-Based Organizations: Improving Science through Community-Led Research
Source: Bioscience. 2022 Mar 22;72(6):585–600. doi: 10.1093/biosci/biac001 (PMC9169893; doi:10.1093/biosci/biac001)
Supplement: biac001_Supplemental_File [file biac001_supplemental_file.zip]

Archive with 2 entries (2 files):
- Appendix_A-Qualitative_Survey_Interview_Protocol.docx
- Appendix_B-Code-Book.docx
